# Supplementary material for: Genetic dissection of marker trait associations for grain micro-nutrients and thousand grain weight under heat and drought stress conditions in wheat
Source: Front Plant Sci. 2023 Jan 16;13:1082513. doi: 10.3389/fpls.2022.1082513 (PMC9885108; doi:10.3389/fpls.2022.1082513)
Supplement: Supplementary file 1 [file DataSheet_1.zip › Data Sheet 1 (24)/Supplementary table 1.xlsx]

## Sheet: Sheet1
Sr No.	Genotype
1	C591
2	CBW38
3	CG1029
4	CHIRIYA3
5	CS100
6	CS110
7	CS112
8	CS128
9	CS129
10	CS134
11	CS14
12	CS141
13	CS143
14	CS144
15	CS145
16	CS15
17	CS17
18	CS18
19	CS19
20	CS23
21	CS27
22	CS28
23	CS32
24	CS38
25	CS4
26	CS40
27	CS41
28	CS42
29	CS46
30	CS53
31	CS58
32	CS64
33	CS66
34	CS69
35	CS7
36	CS71
37	CS74
38	CS78
39	CS80
40	CS86
41	CS89
42	CS90
43	CS92
44	CS93
45	CS94
46	DBW107
47	DBW110
48	DBW14
49	DBW16
50	DBW17
51	DBW173
52	DBW187
53	DBW222
54	DBW296
55	DBW303
56	DBW39
57	DBW43
58	DBW51
59	DBW88
60	DL1266-2
61	DL153-2
62	DL788-2
63	Drysdale
64	EXCALIBUR
65	FRONTANA
66	GW273
67	GW322
68	GW366
69	GW451
70	GW513
71	HALNA
72	HB208
73	HD2009
74	HD2189
75	HD2329
76	HD2687
77	HD2733
78	HD2824
79	HD2833
80	HD2851
81	HD2864
82	HD2888
83	HD2894
84	HD2932
85	HD2967
86	HD2982
87	HD2985
88	HD2987
89	HD3043
90	HD3059
91	HD3086
92	HD3090
93	HD3118
94	HD3171
95	HD3226
96	HD3237
97	HD3249
98	HD3354
99	HD3362
100	HDR77
101	HI1500
102	HI1531
103	HI1544
104	HI1563
105	HI1605
106	HI1612
107	HI1628
108	HI1633
109	HI1634
110	HI617
111	HINDI62
112	HIRA
113	HS490
114	HS543
115	HS611
116	HUW468
117	HUW510
118	HUW666
119	HUW838
120	HW2004
121	HW2045
122	IC42
123	IC43
124	ISTSAMNYT406
125	Janz
126	JAUW672
127	K1006
128	K1317
129	K65
130	K88
131	K9465
132	KACHU#1
133	Kharchia65
134	Kukri
135	KUNDAN
136	LALBAHADUR
137	LERMAROJO
138	LOK1
139	Lok1_1
140	LOK67
141	LOKBOLD
142	MACS6222
143	MP1203
144	MP1358
145	MP3224
146	NI5439
147	NIAW3170
148	NIAW34
149	NP715
150	NP770
151	NP852
152	NP866
153	NW1014
154	PBW175
155	PBW644
156	PBW65
157	PBW681
158	PBW689
159	PBW723
160	PBW752
161	PBW771
162	PISSI-LOCAL
163	RAC875
164	RAJ1482
165	Raj3077
166	RAJ3765
167	Raj4037
168	RAJ4083
169	RAJ4120
170	RAJ4229
171	RAJ4238
172	SafedLerma
173	SHARBATISONARA
174	Sunco
175	UP1109
176	UP2425
177	UP262
178	VL829
179	VL892
180	VL907
181	WESTONIA
182	WH1021
183	WH1080
184	WH1080_1
185	WH1105
186	WH1124
187	WH1129
188	WH1142
189	WH1252
190	WH1270
191	WH5420
192	WH730
193	WR544
